# Supplementary material for: Collagen-binding IL-12-armoured STEAP1 CAR-T cells reduce toxicity and treat prostate cancer in mouse models
Source: Nat Biomed Eng. 2025 Oct 23;10(4):630–46. doi: 10.1038/s41551-025-01508-3 (PMC13099423; doi:10.1038/s41551-025-01508-3)
Supplement: Supplementary file 3 — Source Data Supplementary Figs. 3 and 4. [file 41551_2025_1508_MOESM3_ESM.xlsx]

## Sheet: Supplementary Fig. 3
Unedited gel image

## Sheet: Supplementary Fig. 4
Supplementary Fig. 4b human IL-12 (pg/mL)
	UTD			hSTEAP1-hBBζ + NFAT-hIL-12			hSTEAP1-hBBζ + NFAT-CBD-hIL-12
No treat	0	0	0	3864.66	3708.42	3571.15	2422.36	2289.97	2211.99
PMA/Iono	0	0	0	46528.9	66402.4	71121.8	34759.8	29551.1	30141.1
