# Supplementary material for: Collagen-binding IL-12-armoured STEAP1 CAR-T cells reduce toxicity and treat prostate cancer in mouse models
Source: Nat Biomed Eng. 2025 Oct 23;10(4):630–46. doi: 10.1038/s41551-025-01508-3 (PMC13099423; doi:10.1038/s41551-025-01508-3)
Supplement: Supplementary file 4 — Source Data for Figs. 1–5, 7 and 8 and Extended Data Figs. 2–4 and 6–10. [file 41551_2025_1508_MOESM4_ESM.xlsx]

## Sheet: Fig 1
Figure 1c pSTAT4 (MFI)	Median Fluorescence Intensity
											Figure 1b Uncropped image
Concentration (pM)	IL-12		CBD-IL-12		IL-12-CBD		CBD-IL-12-CBD
6000	3800	3406	3731	3539	3649	3634	3847	3754
1200	3942	3792	3686	3708	3583	3352	3539	3619
240	3656	3761	3469	3299	3413	3234	3568	3234
48	3561	3723	2957	2946	3246	3022	2877	2681
9.6	2391	2911	1828	1856	2328	1946	1498	1410
1.92	1147	1567	758	781	1055	764	616	497
0.384	450	737	343	371	460	401	289	286
0.0768	262	290	228	249	267	230	207	209
Figure 1e (Transduction efficiency %)
Transduction efficiency (%)	hSTEAP1-mBBζ	hSTEAP1-mBBζ + NFAT-IL-12	hSTEAP1-mBBζ + NFAT-CBD-IL-12	hSTEAP1-mBBζ + NFAT-IL-12-CBD	hSTEAP1-mBBζ + NFAT-CBD-IL-12-CBD	EGFP + NFAT-CBD-IL-12-CBD
1	85.3	44.5	47.7	40.9	21.1	21.2
2	75.7	69.4	18	62.8	30	39.8
3	46.5	48.2	52.2	29.25	16.4	31.1
4	79.6	28.5	50.6		52.3
5	75.5	66.9	42.6
6	55.2	72.5	33.1
7	75.3	61.9	54.1
8		43.6
Figure 1f (%Lysis)	Effector cell type																						P values for Figure 1 f, target cell ype = RM9-hSTEAP1 (Column G = hSTEAP1-mBBζ + NFAT-CBD-IL-12-CBD).				P values for Figure 1 h, target cell type = RM9-hSTEAP1 (Column G = hSTEAP1-mBBζ + NFAT-CBD-IL-12-CBD)
↓ Target cell type	UTD			EGFP + NFAT-CBD-IL-12-CBD			hSTEAP1-mBBζ			hSTEAP1-mBBζ + NFAT-IL-12			hSTEAP1-mBBζ + NFAT-CBD-IL-12			hSTEAP1-mBBζ + NFAT-IL-12-CBD			hSTEAP1-mBBζ + NFAT-CBD-IL-12-CBD
RM9	44.972	9.754	7.566	14.223	11.232	13.19	11.947	12.15	12.827	22.896	19.271	40.05	33.744	31.577	35.729	24.402	23.998	29.91	18.265	10.577	13.302		Tukey's multiple comparisons test	Adjusted P Value			Tukey's multiple comparisons test	Adjusted P Value
RM9-hSTEAP1	27.414	6.895	-8.74	-1.029	-2.808	-3.457	29.929	24.72	23.567	75.001	73.878	66.164	102.009	78.947	93.14	76.917	86.242	106.509	70.503	73.957	56.881		UTD vs. EGFP + NFAT-CBD-IL-12-CBD	0.8643			UTD vs. EGFP + NFAT-CBD-IL-12-CBD	>0.9999
																							UTD vs. hSTEAP1-mBBζ	0.4568			UTD vs. hSTEAP1-mBBζ	0.0015
Figure 1g (IL-12 pg/mL)	Effector cell type																						UTD vs. hSTEAP1-mBBζ + NFAT-IL-12	<0.0001			UTD vs. hSTEAP1-mBBζ + NFAT-IL-12	<0.0001
	UTD			EGFP +NFAT-CBD-IL-12-CBD			hSTEAP1-mBBζ			hSTEAP1-mBBζ + NFAT-IL-12			hSTEAP1-mBBζ + NFAT-CBD-IL-12			hSTEAP1-mBBζ + NFAT-IL-12-CBD			hSTEAP1-mBBζ + NFAT-CBD-IL-12-CBD				UTD vs. hSTEAP1-mBBζ + NFAT-CBD-IL-12	<0.0001			UTD vs. hSTEAP1-mBBζ + NFAT-CBD-IL-12	<0.0001
No stim	0	0	0	9.18192	0	0	0	0	0	835.852	892.884	779.834	984.831	678.101	274.128	1622.35	1696.58	1535.59	0	0	0		UTD vs. hSTEAP1-mBBζ + NFAT-IL-12-CBD	<0.0001			UTD vs. hSTEAP1-mBBζ + NFAT-IL-12-CBD	<0.0001
RM9	0	0	0	37.2205	0	0	0	0	0	870.141	839.127	534.257	930.998	880.579	738.512	1767.37	1711.37	1732.03	0	0	47.0805		UTD vs. Column G	0.0002			UTD vs. Column G	<0.0001
RM9-hSTEAP1	0	0	0	0	0	0	0	0	0	3748.84	3983.72	3824.1	4825.27	4535.77	4550.91	6037.5	7062.77	6376.42	34.3327	29.9287	78.936		EGFP + NFAT-CBD-IL-12-CBD vs. hSTEAP1-mBBζ	0.0676			EGFP + NFAT-CBD-IL-12-CBD vs. hSTEAP1-mBBζ	0.0016
PMA/Iono	0	0	0	304.475	335.487	267.684	0	0	0	12221.1	11563.5	11094.6	12170	11956	11555.3	9734.86	10794.3	10683.1	407.183	478.858	475.759		EGFP + NFAT-CBD-IL-12-CBD vs. hSTEAP1-mBBζ + NFAT-IL-12	<0.0001			EGFP + NFAT-CBD-IL-12-CBD vs. hSTEAP1-mBBζ + NFAT-IL-12	<0.0001
																							EGFP + NFAT-CBD-IL-12-CBD vs. hSTEAP1-mBBζ + NFAT-CBD-IL-12	<0.0001			EGFP + NFAT-CBD-IL-12-CBD vs. hSTEAP1-mBBζ + NFAT-CBD-IL-12	<0.0001
Figure 1h (IFNg pg/mL)	Effector cell type																						EGFP + NFAT-CBD-IL-12-CBD vs. hSTEAP1-mBBζ + NFAT-IL-12-CBD	<0.0001			EGFP + NFAT-CBD-IL-12-CBD vs. hSTEAP1-mBBζ + NFAT-IL-12-CBD	<0.0001
	UTD			EGFP + NFAT-CBD-IL-12-CBD			hSTEAP1-mBBζ			hSTEAP1-mBBζ + NFAT-IL-12			hSTEAP1-mBBζ + NFAT-CBD-IL-12			hSTEAP1-mBBζ + NFAT-IL-12-CBD			hSTEAP1-mBBζ + NFAT-CBD-IL-12-CBD				EGFP + NFAT-CBD-IL-12-CBD vs. Column G	<0.0001			EGFP + NFAT-CBD-IL-12-CBD vs. Column G	<0.0001
No stim	51.8522	28.3751	24.2865	417.906	312.514	299.928	17.827	13.0614	4.57771	30753.7	33978.7	32920	44052	37717.3	31936.5	32168.3	45719.1	27829.2	2641.85	2351	1916.3		hSTEAP1-mBBζ vs. hSTEAP1-mBBζ + NFAT-IL-12	0.002			hSTEAP1-mBBζ vs. hSTEAP1-mBBζ + NFAT-IL-12	<0.0001
RM9	60.4394	25.9175	21.8515	924.9	695.238	910.527	25.1012	24.2865	18.6283	32997.3	42037.4	35308.7	31520.1	37562.2	46359	41614.6	35555.9	43645.1	5629.86	4711.74	4910.22		hSTEAP1-mBBζ vs. hSTEAP1-mBBζ + NFAT-CBD-IL-12	<0.0001			hSTEAP1-mBBζ vs. hSTEAP1-mBBζ + NFAT-CBD-IL-12	0.0002
RM9-hSTEAP1	27.5545	18.6283	44.2093	481.065	596.328	449.711	102083	84009	89742.2	297872	303620	300742	226021	198271	191712	165373	174195	188686	209165	201335	118723		hSTEAP1-mBBζ vs. hSTEAP1-mBBζ + NFAT-IL-12-CBD	<0.0001			hSTEAP1-mBBζ vs. hSTEAP1-mBBζ + NFAT-IL-12-CBD	0.0033
																							hSTEAP1-mBBζ vs. Column G	0.0051			hSTEAP1-mBBζ vs. Column G	0.0032
																							hSTEAP1-mBBζ + NFAT-IL-12 vs. hSTEAP1-mBBζ + NFAT-CBD-IL-12	0.3349			hSTEAP1-mBBζ + NFAT-IL-12 vs. hSTEAP1-mBBζ + NFAT-CBD-IL-12	0.001
																							hSTEAP1-mBBζ + NFAT-IL-12 vs. hSTEAP1-mBBζ + NFAT-IL-12-CBD	0.4169			hSTEAP1-mBBζ + NFAT-IL-12 vs. hSTEAP1-mBBζ + NFAT-IL-12-CBD	<0.0001
																							hSTEAP1-mBBζ + NFAT-IL-12 vs. Column G	0.9981			hSTEAP1-mBBζ + NFAT-IL-12 vs. Column G	<0.0001
																							hSTEAP1-mBBζ + NFAT-CBD-IL-12 vs. hSTEAP1-mBBζ + NFAT-IL-12-CBD	>0.9999			hSTEAP1-mBBζ + NFAT-CBD-IL-12 vs. hSTEAP1-mBBζ + NFAT-IL-12-CBD	0.6213
																							hSTEAP1-mBBζ + NFAT-CBD-IL-12 vs. Column G	0.1534			hSTEAP1-mBBζ + NFAT-CBD-IL-12 vs. Column G	0.6324
																							hSTEAP1-mBBζ + NFAT-IL-12-CBD vs. Column G	0.2002			hSTEAP1-mBBζ + NFAT-IL-12-CBD vs. Column G	>0.9999

## Sheet: Fig 2
Figure 2b (tumor volume)	Treatment
Days	UTD								hSTEAP1-mBBζ
0	0	0	0	0	0	0	0		0	0	0	0	0	0	0	0
3	28.7373	40.8498	26.2881	41.5422	20.2216	30.9918	23.7845		52.2836	33.2055	26.1667	28.1292	24.7934	30.0027	32.0029	16.1647
5	88.4161	37.747	95.1514	50.6168	61.1594	36.895	57.3071		166.106	61.544	65.693	57.1061	52.4506	65.5632	57.7394	40.1575
7	188.992	105.996	175.878	102.377	133.638	92.7054	120.576		221.207	104.295	88.5553	85.9104	101.619	155.995	129.231	90.1306
9	383.912	221.488	344.746	173.406	249.869	166.531	219.947		249.356	130.232	121.235	130.232	148.34	262.496	215.522	155.988
11	616.187	375.46	480.043	284.245	468.831	336.256	412.345		227.676	139.749	160.517	153.706	146.952	331.843	213.135	209.074
Figure 2c (tumor volume)	Treatment
Days	UTD								hSTEAP1-mBBζ
0	0	0	0	0	0	0	0		0	0	0	0	0	0	0	0
3	28.7373	40.8498	26.2881	41.5422	20.2216	30.9918	23.7845		52.2836	33.2055	26.1667	28.1292	24.7934	30.0027	32.0029	16.1647
5	88.4161	37.747	95.1514	50.6168	61.1594	36.895	57.3071		166.106	61.544	65.693	57.1061	52.4506	65.5632	57.7394	40.1575
7	188.992	105.996	175.878	102.377	133.638	92.7054	120.576		221.207	104.295	88.5553	85.9104	101.619	155.995	129.231	90.1306
9	383.912	221.488	344.746	173.406	249.869	166.531	219.947		249.356	130.232	121.235	130.232	148.34	262.496	215.522	155.988
11	616.187	375.46	480.043	284.245	468.831	336.256	412.345		227.676	139.749	160.517	153.706	146.952	331.843	213.135	209.074
13		505.538		426.412		474.572	526.997		264.432	176.474	166.987	176.955	172.791	295.317		209.074
15				533.599		546.393			399.441	300.291	227.097	337.11	266.822	497.376		347.127
17										593.519	491.364	584.801	557.315			575.788
Figure 2d (Survival)
Days	UTD	hSTEAP1-mBBζ
11	1
11	1
11	1
11		1
13	1
13	1
15	1
15	1
15		1
15		1
17		1
17		1
17		1
17		1
17		1
Figure 2e (%Body weight change)	Treatment
Days	UTD								hSTEAP1-mBBζ
0	100	100	100	100	100	100	100		100	100	100	100	100	100	100	100
3	103.187	101.282	100.889	101.527	100	101.653	104.149		101.455	103.256	101.667	101.681	100.41	97.0833	102.165	100.8
5	104.382	99.5726	102.667	102.672	101.266	102.893	106.224		98.1818	105.116	105	102.941	101.639	103.75	101.732	101.6
7	108.367	103.846	102.222	101.908	104.641	104.132	107.054		99.2727	110.233	103.333	105.462	103.279	106.25	106.061	104.8
9	106.773	106.838	102.667	101.527	103.797	106.198	108.299		100.727	111.628	106.667	105.462	102.459	104.583	106.061	105.6
11	108.367	106.838	103.556	102.29	102.11	109.091	109.129		102.909	115.349	107.5	106.723	100.82	105.417	106.061	108
Figure 2g (Tumor volume)
Days	UTD							hSTEAP1-mBBζ + NFAT-CBD-IL-12							hSTEAP1-mBBζ + NFAT-IL-12-CBD							hSTEAP1-mBBζ + NFAT-CBD-IL-12-CBD
0	0	0	0	0	0	0			0	0	0	0	0		0	0	0	0	0	0		0	0	0	0	0
4	34.9775	53.4114	50.0814	46.8907	44.5168	47.7615			46.8321	70.1769	62.5347	76.7824	37.0489		65.9243	54.4005	61.599	60.288	35.9216	40.619		36.5998	42.6035	77.4387	33.1584	45.1658
6	81.6997	115.502	110.384	84.8182	91.7916	110.384			100.455	131.315	124.595	110.758	96.2117		122.778	103.62	132.445	113.45	55.3347	105.504		87.1036	93.0696	135.696	85.6519	100.5
8	170.747	178.143	170.345	156.504	171.444	161.846			136.364	162.412	177.237	154.639	105.996		209.543	147.706	156.372	141.442	94.5014	141.677		136.496	158.894	210.851	120.576	142.43
10	332.26	312.655	367.38	332.79	338.221	262.01			215.121	182.748	178.038	153.384	159.499		208.173	166.466	151.073	222.469	99.2397	164.184		159.805	182.068	297.159	138.229	160.764
12	638.55	463.084	506.26	509.283	487.278	476.255			163.202	124.411	157.963	128.07	70.2313		153.734	163.707	112.733	218.676	93.2721	178.478		129.876	146.245	216.032	106.132	119.069
14									106.119	58.3569	109.561	88.1838	79.1699		136.119	116.582	106.597	122.052	68.3138	122.046		103.695	122.868	128.397	70.337	89.9422
16									95.814	53.0158	99.6437	64.4328	64.0152		60.1755	102.134	93.4788	94.8222	64.1926	90.8528		75.0251	101.736	64.2617	60.0996	79.5864
18									87.0408	28.6242	74.0977	60.4952	66.8192		33.7027	90.0081	72.6805	77.1582	49.2195	90.365		87.4176	107.388	59.5721	48.9296	84.4974
20									68.9544	22.5295	55.6785	60.445	53.694		17.1025	78.4356	65.6804	56.7963	41.0225	83.0844		98.8053	117.153	56.9282	50.9245	62.4598
22									71.5125	9.00395	44.4624	39.7472	57.6504		12.5286	82.2931	55.6398	50.2902	30.5491	95.814		143.959	156.477	79.128	69.2239	56.3054
24									94.2502	5.42592	45.6514	32.812	109.209		5.0083	73.4556	53.7537	49.0662	30.3795	160.716		241.579	291.784	135.648	118.654	48.3309
27									78.5314	0	58.4689	31.6512	143.134		0	64.4328	39.7728	29.7719	34.4646	320.464		381.314	544.594	361.244	265.089	30.5459
29									100.781	0	65.6469	18.2382	181.366		0	43.0442	37.2341	14.7371	27.3358	509.511
33									191.54	0	179.093	9.42	422.602
Figure 2h (%Survival)	Treatment
Days	UTD	hSTEAP1-mBBζ + NFAT-CBD-IL-12	hSTEAP1-mBBζ + NFAT-IL-12-CBD	hSTEAP1-mBBζ + NFAT-CBD-IL-12-CBD
12	1
12	1
12	1
12	1
12	1
12	1
27				1
27				1
27				1
29			1
29				1
33		1
36		1
41		1
41			1
44			1
49				1
53		1
55			1
60		0
60			0
60			0
Figure 2i (IFNg pg/mL)	Treatment
Days	UTD						hSTEAP1-mBBζ + NFAT-CBD-IL-12						hSTEAP1-mBBζ + NFAT-IL-12-CBD						hSTEAP1-mBBζ + NFAT-CBD-IL-12-CBD
7	0	0	0	0	59.8447	114.002	74.6399	0	108.184	107.295	145.944		0	0	0	114.002	172.971	163.142	49.963	0	0	67.2458	116.46
11	49.963	0	33.17	187.717	0	136.117	89.4123	608.042	273.882	79.5661	131.203		1035.01	565.184	94.3328	1198.77	0	577.774	0	37.5812	182.801	0	0
14							0	429.995	40.0608	256.623	99.2519		293.624	745.2	0	0	32.6161	207.387	200.01	180.343	40.0608	74.6399	89.4123
Figure 2k (IFNg pg/mL)	Treatment
Days	hSTEAP1-mBBζ + NFAT-IL-12								hSTEAP1-mBBζ + NFAT-CBD-IL-12
7	4296.13	487.113	485.115	141.484	129.727	168.518	171.568	174.628	47.9157	28.9499	48.0401	28.9499	76.4497	65.8737	459.865
10	1232.51	588.408	147.717	1189.79	50.777	74.6017	121.648	288.877	167.638	28.2197	45.0003	56.6312	62.5567	99.3623	102.513
11	465.57	105.675	53.6948	3992.51	53.6948	96.2232	405.563	285.311	121.648	33.7112	15.6	25.5184	15.6	30.9513	17.623
14	108.726	43.3146	108.726	54.9775	32.0349	15.6	79.2192	15.6	51.0517	21.2377	58.9387	108.726	15.6	15.6	32.0349
Figure 2l (tumor volume)	Treatment
Days	UTD								hSTEAP1-mBBζ + NFAT-IL-12								hSTEAP1-mBBζ + NFAT-CBD-IL-12
0	0	0	0	0	0				0	0	0	0	0	0	0	0	0	0	0	0	0	0	0
3	27.9774	31.8773	34.9718	23.2909	25.6622				23.6285	37.366	25.3838	25.9992	28.2077	22.0428	36.0095	27.5399	27.632	30.6694	30.7469	30.0027	31.2409	30.6694	20.7931
6	94.8385	115.395	88.8855	67.2588	102.531				92.1464	89.7621	75.6332	70.0848	84.6963	74.7571	122.56	76.3648	64.841	76.3648	74.776	69.6326	118.233	81.4558	67.3844
8	177.265	226.582	164.015	128.07	180.864				100.825	117.109	111.797	96.8454	116.054	118.736	178.452	112.739	105.541	130.655	114.396	103.965	215.184	110.942	110.497
10	339.591	340.175	387.727	245.103	327.816				125.135	149.646	147.58	112.647	167.55	141.275	192.325	140.396	121.563	137.557	119.83	108.518	265.267	146.701	152.805
12	552.242	665.345	587.155	500.202	528.117				115.78	123.59	116.567	97.7566	187.82	149.548	201.352	142.707	101.017	140.898	53.9504	128.936	261.452	144.584	150.065
14									89.2514	59.0822	102.48	71.435	124.623	126.221	153.68	93.4652	68.138	109.197	26.1667	79.599	186.516	93.886	110.176
16									63.3024	35.281	61.4524	57.3678	103.965	83.2309	65.0775	74.2584	55.0913	89.2257	13.1849	62.059	130.222	60.1373	88.8243
18									62.285	21.1008	58.4668	58.7892	82.2931	83.6496	49.7376	67.4346	42.8296	92.8435	10.4562	50.3708	148.71	65.5632	84.0013
20									50.4807	0	51.2574	51.4332	88.3596	68.5776	38.2075	57.8105	33.0956	105.339	0	38.4336	108.691	58.7892	81.7656
22									56.3787	0	50.9245	47.1879	56.3054	55.264	36.67	56.093	20.41	136.423	0	30.6621	90.5984	45.7655	67.2305
24									48.1132	0	50.4441	61.8078	76.4443	60.3351	12.089	46.3987	10.3201	230.518	0	28.5321	74.9727	42.704	49.51
26									69.6305	0	50.9245	54.8035	46.2627	37.366	0	35.168	0	468.212	0	20.8182	62.822	39.7147	50.4807
28									83.1284	0	42.6506	41.8143	28.6839	28.1658	0	26.4937	0	720.19	0	17.8226	49.3634	34.9063	56.9156
Figure 2m (%Survival)	Treatment
Days	UTD	hSTEAP1-mBBζ + NFAT-IL-12	hSTEAP1-mBBζ + NFAT-CBD-IL-12
12	1
12	1
12	1
12	1
12	1
40		1
44		1
52		1
57		1
60		0
60		0
60		0
60		0
28			1
40			1
42			1
44			1
46			1
48			1
60			0
Figure 2o (Tumor volume)	Treatment
Days	Untreated					hSTEAP1-mBBζ + CBD-IL-12 protein (25 µg)					hSTEAP1-mBBζ + CBD-IL-12 protein (10 µg)					hSTEAP1-mBBζ + NFAT-CBD-IL-12
0	0	0	0			0	0	0	0	0	0	0	0	0	0	0	0	0	0	0
3	37.366	44.6791	27.1296			57.2736	31.8773	28.7917	27.6713	24.3036	36.6956	26.734	30.6935	33.3625	33.799	30.0917	41.7913	34.697	27.745	27.0563
6	160.14	139.06	88.9531			173.73	115.78	91.1019	85.274	96.319	89.7621	87.92	122.868	102.573	133.4	134.21	104.559	111.922	85.6247	65.088
8	276.948	264.985	172.951			198.894	184.962	114.587	118.233	144.218	124.194	139.338	193.487	157.818	196.69	203.458	191.908	171.679	180.016	89.2932
10	464.273	247.788	216.189			156.95	172.951	100.417	83.9416	149.911	111.797	146.462	196.018	151.139	152.342	196.257	166.466	173.799	138.621	83.5177
12	618.957	267.145	270.145			96.2693	125.404	85.609	54.1587	117.109	82.896	92.1114	141.864	96.4043	126.894	169.476	147.348	196.69	126.491	56.4441
14						50.8115	95.7229	77.4387	38.8313	82.3308	92.316	76.4443	201.693	142.731	112.808	134.962	109.558	129.963	92.5253	42.1807
16						47.594	111.797	87.4364	30.6945	88.4433	152.143	76.9991	388.606	350.318	182.738	115.847	107.308	122.581	84.8648	44.8392
18						41.9085	101.234	123.55	40.8357	65.5632	211.924	90.9595	562.311	557.764	248.688	87.7002	67.3216	89.6407	67.6544	32.7397
20						56.0412	147.517	180.969	57.4228	56.1851						88.4433	84.6429	97.6278	60.9286	26.376
22						82.6092	213.572	345.752	110.355	52.7096						69.6886	83.3105	93.9488	48.2618	15.1421
24						166.572	376.057	675.799	243.13	45.2662						48.4423	63.3683	88.3957	28.6917	14.6952
26																24.2523	43.4921	97.6645	27.004	9.05262
28																14.243	24.1911	86.2118	18.4302	9.3258
32																0	0	148.09	0	0
35																13.9024	0	173.077	0	0
40																0	0	178.264	0	0
46																0	0	518.618	0	0
Figure 2p (%Survival)	Treatment
Days	Untreated	hSTEAP1-mBBζ + CBD-IL-12 protein (25 µg)	hSTEAP1-mBBζ + CBD-IL-12 protein (10 µg)	hSTEAP1-mBBζ + NFAT-CBD-IL-12
12	1
24	1
24	1
24		1
26		1
28		1
28		1
35		1
18			1
18			1
22			1
22			1
26			1
46				1
50				0
50				0
50				0
50				0
Figure 2q (%Survival)	Treatment
Days	Naïve	hSTEAP1-mBBζ + NFAT-IL-12	hSTEAP1-mBBζ + NFAT-CBD-IL-12
12	1
14	1
14	1
14	1
20		1
27		1
31		1
48		1
20			1
23			1
27			1
48			0
48			0

## Sheet: Fig 3
Figure 3b (IL-12 pg/mg tissue weight)	Treatment
Days	hSTEAP1-mBBζ + NFAT-IL-12			hSTEAP1-mBBζ + NFAT-CBD-IL-12
6	0.311082	0.00635046	0.00171314	0.190877	0.0579117	0.261069
8	0.0519037	0.0274151	0.209887	0.350596	0.344247	0.392359
Figure 3c (IL-12 pg/mg tissue weight)	Treatment
Days	hSTEAP1-mBBζ + NFAT-IL-12			hSTEAP1-mBBζ + NFAT-CBD-IL-12
6	0	0	19.5686	0	0	0.424421
8	13.3196	13.8351	23.4441	0	0	0.377263
Figure 3d (IL-12 pg/mg tissue weight)	Treatment
Days	hSTEAP1-mBBζ + NFAT-IL-12			hSTEAP1-mBBζ + NFAT-CBD-IL-12
6	0.22531	0.24203	0.255742	0.112352	0.0889607	0.1066
8	0.249008	0.189842	0.334593	0	0.034038	0.230264
Figure 3e (IL-12 pg/mg tissue weight)	Treatment
Days	hSTEAP1-mBBζ + NFAT-IL-12			hSTEAP1-mBBζ + NFAT-CBD-IL-12
6	0	0.0192698	0	0	0	0
8	0.498528	0.272603	0.800847	0.6001	0.222465	0.965672
Figure 3f (IL-12 pg/mg tissue weight)	Treatment
Days	hSTEAP1-mBBζ + NFAT-IL-12			hSTEAP1-mBBζ + NFAT-CBD-IL-12
6	0	0	0	0	0	0
8	0	0	0	0	0	0
Figure 3g (IL-12 pg/mg tissue weight)	Treatment
Days	hSTEAP1-mBBζ + NFAT-IL-12			hSTEAP1-mBBζ + NFAT-CBD-IL-12
6	0	0	0	0	0	0
8	0	0	0	0	0	0
Figure 3h (IL-12 pg/mg tissue weight)	Treatment
Days	hSTEAP1-mBBζ + NFAT-IL-12			hSTEAP1-mBBζ + NFAT-CBD-IL-12
6	0	0	0	0	0	0
8	0	0	0	0	0.148733	0
Figure 3j (Tumor volume)	Treatment
Days	Untreated				hSTEAP1-mBBζ + NFAT-IL-12				hSTEAP1-mBBζ + NFAT-CBD-IL-12
0	0	0	0	0	0	0	0	0	0	0	0	0
8	53.4397	83.1263	69.08	108.581	58.8562	31.849	41.1654	65.9541	47.2146	47.1	62.7749	39.2563
12	123.821	198.548	180.864	282.883	121.518	65.4481	89.019	126.873	84.8114	85.3536	137.914	76.5637
14	206.821	382.254	284.071	411.026	94.7835	56.9387	72.8271	132.634	48.8427	62.4546	90.6832	28.0004
16	302.665	565.736	479.308	566.976	45.0119	23.6254	33.149	71.5292	33.2547	30.6694	45.6666	20.7711
Figure 3k (Serum IL-12 pg/mL)
	hSTEAP1-mBBζ + NFAT-IL-12	hSTEAP1-mBBζ + NFAT-CBD-IL-12
	316.017	131.503
	212.772	82.8491
	278.127	104.826
	214.014	128.365

## Sheet: Fig 4
Figure 4a (Serum ALT U/L)	Treatment
	UTD	hSTEAP1-mBBζ	hSTEAP1-mBBζ + NFAT-IL-12	hSTEAP1-mBBζ + NFAT-CBD-IL-12
	18	54	50	28
	24	30	39	41
	21	18	107	36
	18		116	26
			85	30
			25	28
			27	30
Figure 4b (Serum ALP U/L)	Treatment
	UTD	hSTEAP1-mBBζ	hSTEAP1-mBBζ + NFAT-IL-12	hSTEAP1-mBBζ + NFAT-CBD-IL-12
	78	96	84	91
	87	101	96	91
	79	88	121	97
	73		123	94
			104	97
			99	94
			96	85
Figure 4c (%CD3+ area)	hSTEAP1-mBBζ	hSTEAP1-mBBζ + NFAT-IL-12	hSTEAP1-mBBζ + NFAT-CBD-IL-12
	0.1069	0.3676	0.2
	0.2722	0.2615	0.14
	0.1755	0.1648	0.2594
	0.1202	0.2594	0.1702
	0.1672	0.2709	0.3219
	0.1622	0.3868	0.155
	0.1703	0.1574
Figure 4d (%CD3+ area)
	hSTEAP1-mBBζ	hSTEAP1-mBBζ + NFAT-IL-12	hSTEAP1-mBBζ + NFAT-CBD-IL-12
	0.5492	0.6426	0.4842
	0.2895	0.2824	0.5417
	0.418	0.6997	0.4992
	0.2746	0.6224	0.2399
	0.3772	0.4628	0.577
	0.4229	0.9063	0.6681
	0.3679	0.9041
Figure 4e (%CD3+ area)
	hSTEAP1-mBBζ	hSTEAP1-mBBζ + NFAT-IL-12	hSTEAP1-mBBζ + NFAT-CBD-IL-12
	0.1257	0.1834	0.151
	0.0961	0.106	0.1753
	0.1094	0.0953	0.1554
	0.0931	0.3329	0.2142
	0.0809	0.3169	0.1475
	0.1163	0.2425	0.1743
		0.2212

## Sheet: Fig 5
Figure 5a (IFNg pg/µg tumor protein)
	UTD	hSTEAP1-mBBζ	hSTEAP1-mBBζ + NFAT-IL-12	hSTEAP1-mBBζ + NFAT-CBD-IL-12
	0.0123566	0.0125899	1.00357	0.603266
	0.0551605	0.0188023	0.637848	0.572987
	0.0117131	0.0288729	0.614444	0.401489
	0.015493		0.939117	0.286352
			0.189704	1.50201
			0.922286	0.501595
			1.00352	0.451606
Figure 5b (CXCL9 pg/µg tumor protein)
	UTD	hSTEAP1-mBBζ	hSTEAP1-mBBζ + NFAT-IL-12	hSTEAP1-mBBζ + NFAT-CBD-IL-12
	0.0423922	0.111196	1.25047	1.0667
	0.294365	0.489205	1.08424	1.13091
	0.0594835	0.352693	1.06179	0.810971
	0.128248		0.970865	1.12
			0.683877	1.64841
			1.3177	1.21582
			1.17911	1.01342
Figure 5c (GM-CSF pg/µg tumor protein)
	UTD	hSTEAP1-mBBζ	hSTEAP1-mBBζ + NFAT-IL-12	hSTEAP1-mBBζ + NFAT-CBD-IL-12
	0.00538258	0.0110736	0.0655811	0.0350152
	0	0	0.0279759	0
	0.00113463	0.00997394	0.0532523	0.0264467
	0.00882915		0.0460578	0.0195327
			0.0321484	0.101964
			0.0156317	0.0678665
			0.0700712	0.0350009
Figure 5d (Tumor volume)	Treatment
Days	hSTEAP1-mBBζ							hSTEAP1-mBBζ + NFAT-IL-12							hSTEAP1-mBBζ + NFAT-CBD-IL-12
0	0	0	0	0	0	0	0	0	0	0	0	0	0	0	0	0	0	0	0	0
3	20.4864	32.499	30.0435	36.0849	25.9238	31.287	24.7181	14.1038	34.9519	44.1945	24.0733	35.325	27.3573	32.9512	32.4676	21.1243	32.6152	29.5411	31.2953	36.625
9	146.013	152.937	223.188	253.473	251.781	293.59	222.877	104.771	220.386	214.765	138.831	157.963	215.793	233.315	337.867	150.783	240.893	198.2	146.67	213.9
14	512.877	290.241	615.916	737.344	437.38	465.195	587.892	81.0204	86.8252	158.005	107.116	142.167	178.98	159.499	282.572	46.629	179.176	72.4058	68.7534	176.516
Figure 5e (CD45+ % of live)
	hSTEAP1-mBBζ	hSTEAP1-mBBζ + NFAT-IL-12	hSTEAP1-mBBζ + NFAT-CBD-IL-12
	46	91	70.8
	56.2	69	53
	68.2	87.4	75.8
	63.4	73.5	78.4
	61.2	90.7	77.3
	55.9	87.4	93.7
	69.5	79.8
Figure 5f (CD3+ % of live)
	hSTEAP1-mBBζ	hSTEAP1-mBBζ + NFAT-IL-12	hSTEAP1-mBBζ + NFAT-CBD-IL-12
	2.48	12.4	1.24
	3.51	12.6	4.94
	3.93	6.66	5.73
	2.74	8.18	12.2
	2.55	9.31	12.2
	3.21	5.1	7.45
	4.94	5.13
Figure 5g (CD8+ % of live)
	hSTEAP1-mBBζ	hSTEAP1-mBBζ + NFAT-IL-12	hSTEAP1-mBBζ + NFAT-CBD-IL-12
	0.54	2.03	0.33
	0.79	1.84	1.03
	0.98	1.21	1.15
	0.45	1.73	1.85
	0.69	2.14	1.91
	0.93	0.77	2.2
	0.86	1.67
Figure 5h (CD3-NK1.1+ % of live)
	hSTEAP1-mBBζ	hSTEAP1-mBBζ + NFAT-IL-12	hSTEAP1-mBBζ + NFAT-CBD-IL-12
	0.53	3.79	0.38
	1	2.34	1.51
	0.89	1.27	1.49
	0.65	1.96	3.56
	0.64	2.44	3.36
	1.17	0.88	2.19
	0.78	1.59
Figure 5i (CD103+ cDC1 % of cDCs)
	hSTEAP1-mBBζ	hSTEAP1-mBBζ + NFAT-IL-12	hSTEAP1-mBBζ + NFAT-CBD-IL-12
	2.71	3.83	7.81
	2.84	4.6	5.09
	1.77	2.62	1.97
	1.76	5.01	5.42
	1.38	3.85	7.24
	2.47	3.4	7.08
	2.61	2.14
Figure 5j (CD8a+ cDC1 % of cDCs)
	hSTEAP1-mBBζ	hSTEAP1-mBBζ + NFAT-IL-12	hSTEAP1-mBBζ + NFAT-CBD-IL-12
	6.29	17	26.8
	8.62	23.7	55.5
	5.79	35.8	26.1
	4.15	18.6	37.7
	4.77	29.5	36.9
	6.53	59.5	35.5
	10	18.8
Figure 5k (CD11b+Ly6G+ neuts % of live)
	hSTEAP1-mBBζ	hSTEAP1-mBBζ + NFAT-IL-12	hSTEAP1-mBBζ + NFAT-CBD-IL-12
	3.53	13.6	9.67
	7.34	24.9	30.6
	6.52	28.9	19.8
	5.9	21.9	14.7
	7.49	21.2	13.5
	5.68	40.1	29.3
	7.6	27.2
Figure 5l (Ly6Chi Ly6G- M-MDSCs % of live)
	hSTEAP1-mBBζ	hSTEAP1-mBBζ + NFAT-IL-12	hSTEAP1-mBBζ + NFAT-CBD-IL-12
	15.2	11.4	3.2
	18.2	6.61	7.07
	26	9.05	8.66
	21.9	14.4	8.26
	21	13.2	6.09
	16.9	4.4	10.2
	22.9	8.95
Figure 5m (IFNg pg/mL)	Treatment
Target cells	UTD							hSTEAP1-mBBζ							hSTEAP1-mBBζ + NFAT-CBD-IL-12
RM9	356.971	931.796	297.558	593.158				764.871	475.712	885.588					1559.42	2617.12	2540.96	2648.18	1668.46	2710.39	1931.55
RM9-hSTEAP1	347.316	886.283	462.993	508.32				1036.91	1429.41	1233.18					3840.18	2762.92	2981.17	2875.08	2463.85	3631.51	2737.36

## Sheet: Fig 7
Figure 7b (Tumor volume)
Days	Untreated					hSTEAP1-mBBζ					hSTEAP1-mBBζ + NFAT-IL-12					hSTEAP1-mBBζ + NFAT-CBD-IL-12
0	0	0	0			0	0	0	0	0	0	0	0	0	0	0	0	0	0	0
5	53.1476	56.1102	84.4032			56.7817	85.5085	36.738	50.24	70.7285	66.9291	78.3744	61.8957	49.9679	45.8487	49.6371	61.7785	80.2793	54.5104	55.264
7	100.803	92.0491	162.066			132.173	159.937	78.5314	125.022	143.084	129.777	138.258	125.154	114.589	99.4752	88.5056	107.116	180.836	104.794	121.563
9	186.541	173.052	312.849			235.45	251.279	197.401	208.618	228.341	270.145	236.33	182.324	213.646	192.835	158.544	189.766	281.947	171.575	212.318
12	344.207	393.656	725.235			462.208	475.244	278.851	325.894	372.974	364.571	340.031	152.73	257.254	287.462	219.877	322.043	302.078	244.083	276.948
14						483.321	565.161	260.752	338.953	432.064	242.571	268.561	109.197	255.69	252.362	168.5	282.583	266.558	196.018	234.297
17											156.719	189.992	83.5177	182.955	161.354	98.6682	191.582	208.502	132.092	181.09
19											115.037	126.581	63.2082	96.2358	113.314	77.0064	135.388	143.661	103.159	132.822
22											45.103	51.5651	61.9386	63.2082	82.9337	65.94	90.9972	98.2318	92.5672	99.5799
24											22.0789	27.7367	30.7458	27.632	49.4812	48.1509	76.3334	62.7749	65.582	70.4867
26											8.64756	10.4091	23.0659	22.8697	40.8074	25.0363	30.6694	44.0385	37.881	41.9085
28											0	4.25208	13.6276	14.3116	10.9272	11.5395	18.8588	31.9212	42.7291	30.9478
30											0	4.48392	9.42	0	0	8.59418	11.5866	25.2116	28.888	17.2941
32											0	0	0	4.18667	0	4.11026	0	20.6403	0	4.18667
34											0	0	0	4.18667	0	4.55928	0	25.3754	0	0
Figure 7c (%Survival)
Days	Untreated	hSTEAP1-mBBζ	hSTEAP1-mBBζ + NFAT-IL-12	hSTEAP1-mBBζ + NFAT-CBD-IL-12
12	1
14	1
19	1
14		1
17		1
36		1
38		1
55		0
50			1
55			0
55			0
55			0
55			0
48				1
55				0
55				0
55				0
55				0
Figure 7d (%Survival)
Days	Naïve	hSTEAP1-mBBζ	hSTEAP1-mBBζ + NFAT-IL-12	hSTEAP1-mBBζ + NFAT-CBD-IL-12
10	1
10	1
12	1
25		0
25			0
25			0
25			0
25			0
25				0
25				0
25				0
25				0
Figure 7e (%Body weight change)
Days	Untreated					hSTEAP1-mBBζ					hSTEAP1-mBBζ + NFAT-IL-12					hSTEAP1-mBBζ + NFAT-CBD-IL-12
0	100	100	100			100	100	100	100	100	100	100	100	100	100	100	100	100	100	100
5	103.797	103.376	104.869			106.087	101.095	101.245	104.741	102.449	104.603	102.008	102.439	103.83	101.2	103.32	104.4	105.417	101.778	101.739
7	103.797	105.485	110.112			104.783	100.73	103.32	106.034	103.673	103.347	99.5984	102.033	105.957	102.4	103.734	104	107.917	107.111	101.739
9	103.797	106.329	112.734			106.957	101.825	105.809	106.466	105.714	108.368	105.221	106.504	108.085	104	109.959	108	110.417	111.111	104.783
12	108.439	105.063	114.607			106.957	100	105.809	109.052	105.714	112.134	108.434	107.317	109.787	106.4	110.788	109.2	111.25	112.444	105.652
14						108.261	102.555	104.564	108.19	106.122	108.787	104.819	107.724	109.362	108	110.373	110.4	114.167	115.556	108.261
17											112.971	110.04	108.13	113.191	106.8	112.863	113.2	116.25	117.778	110.87
19											110.879	107.631	106.504	112.34	107.6	111.203	111.6	117.917	117.778	108.696
22											110.46	106.827	107.724	112.34	108	111.203	111.6	120	120.889	108.261
24											110.042	108.835	108.537	111.915	107.2	110.373	112	118.333	119.556	108.261
26											112.971	109.237	108.943	112.766	107.2	108.714	113.2	117.917	120.444	109.565
28											115.063	110.442	111.789	112.766	107.2	111.618	115.6	117.917	120.889	111.304
30											114.644	110.442	110.163	114.468	108.4	110.788	112.8	119.583	121.333	109.565
32											114.644	107.631	113.415	112.766	106.8	112.863	116.8	119.583	119.111	108.696
34											117.992	112.048	114.228	113.617	109.2	114.108	118.8	121.25	123.556	111.304

## Sheet: Fig 8
Figure 8c, left (22Rv1)
Hours	UTD			hSTEAP1-hBBz			hSTEAP1-hBBz + NFAT-hIL-12			hSTEAP1-hBBz + NFAT-CBD-hIL-12
0	1	1	1	1	1	1	1	1	1	1	1	1
4	1.05976	1.05677	1.06312	0.830444	0.854842	0.877009	0.825546	0.844054	0.824715	0.816085	0.824633	0.830073
8	1.13722	1.13941	1.14044	0.839281	0.893465	0.89026	0.787233	0.804152	0.777052	0.784428	0.796447	0.795766
12	1.23053	1.2287	1.23383	0.870095	0.931616	0.918432	0.767174	0.76987	0.754811	0.776306	0.781236	0.783727
16	1.33708	1.33663	1.33944	0.908635	0.959071	0.957545	0.746044	0.759993	0.734184	0.773722	0.76202	0.774334
20	1.46669	1.4646	1.46978	0.95865	0.998888	1.00454	0.725499	0.747342	0.720454	0.7649	0.759854	0.768637
24	1.63239	1.63422	1.64423	1.01859	1.04813	1.06392	0.692932	0.711896	0.680816	0.726062	0.750262	0.754719
Figure 8c, right (22Rv1-hSTEAP1 KO)
Hours	UTD			hSTEAP1-hBBz			hSTEAP1-hBBz + NFAT-hIL-12			hSTEAP1-hBBz + NFAT-CBD-hIL-12
0	1	1	1	1	1	1	1	1	1	1	1	1
4	1.04141	1.03284	1.04111	1.0325	1.027	1.03161	1.02996	1.02849	1.03648	1.03615	1.0318	1.02967
8	1.10025	1.0941	1.10131	1.09524	1.08982	1.09565	1.0871	1.08628	1.09437	1.09757	1.0914	1.0856
12	1.17513	1.17019	1.17957	1.17318	1.16539	1.17185	1.15697	1.15263	1.15803	1.16593	1.16297	1.15738
16	1.26856	1.25668	1.27436	1.26388	1.25232	1.25789	1.23681	1.22624	1.2345	1.25031	1.24305	1.24085
20	1.37436	1.35859	1.38133	1.37331	1.35836	1.35987	1.32633	1.31136	1.31778	1.34571	1.33711	1.33448
24	1.5107	1.49799	1.5055	1.50254	1.4751	1.48776	1.44405	1.42751	1.43315	1.4674	1.46413	1.45508
Figure 8e (Tumor Volume)	Treatment
Days	UTD					hSTEAP1-hBBζ					hSTEAP1-hBBζ + NFAT-hIL-12					hSTEAP1-hBBζ + NFAT-CBD-hIL-12
0	0	0	0			0	0	0			0	0	0	0	0	0	0	0	0
12	27.0825	14.243	34.6551			19.8479	36.0315	16.6137			22.5326	18.7437	24.6752	32.0531	20.0018	16.2652	19.2503	23.6882	36.6187
16	60.4136	30.5334	120.89			54.5591	97.4619	44.0385			52.069	38.2452	52.7394	85.8696	35.7248	32.5691	23.079	49.8506	119.644
20	167.144	59.8406	258.221			72.6805	232.203	92.0836			97.777	53.3125	102.48	146.5	33.912	25.3356	21.2264	104.478	203.974
24	316.512	180.205	546.415			98.6792	438.463	252.352			161.421	68.9403	130.461	228.378	33.8204	17.7933	19.1038	137.009	169.56
26	491.986	323.743	760.274			99.4046	482.187	362.397			161.421	54.0818	115.531	232.021	23.7525	16.9937	25.6622	96.0746	120.174
28						164.886	616.068	491.272			126.919	42.704	96.712	234.746	9.42	9.42	9.42	66.2305	58.9849
30											104.537	32.7874	55.7852	177.265	4.18667	4.18667	0	29.9321	34.4301
32											66.6727	20.9124	36.9264	189.568	14.287	0	0	28.7143	25.4696
35											54.8391	4.18667	19.7401	211.441	0	0	0	12.7275	15.3876
38											35.1052	4.18667	11.405	230.402	0	0	4.18667	6.98022	11.8127
44											77.4764	4.18667	19.2874	317.501	0	0	0	4.18667	9.42
48											132.935	0.523333	37.6329	478.85	0	0	0	2.09333	8.2739
50											257.899	0.523333	45.216	763.447	0	0	0	2.09333	8.20325
Figure 8f (Survival)
Days	UTD	hSTEAP1-hBBζ	hSTEAP1-hBBζ + NFAT-hIL-12	hSTEAP1-hBBζ + NFAT-CBD-hIL-12
26	1
28	1
30	1
28		1
30		1
38		1
50			1
54			1
67			1
78			1
95			0
79				1
84				1
95				0
95				0
Figure 8g (Serum IL-12 pg/mL)	Treatment
Days	hSTEAP1-hBBζ + NFAT-hIL-12					hSTEAP1-hBBζ + NFAT-CBD-hIL-12
20	399.505	121.275	451.206	276.516	309.52	18.9906	20.6602	18.4419	21.7923
24	867.985	544.068	1053.55	531.134	702.753	26.4658	33.8748	20.6602	27.6686
28	3899.41	1304.32	4126.99	198.075	2157.81	61.6124	182.785	15.6	15.6
Figure 8h (%Body weight change)
	UTD					hSTEAP1-hBBζ					hSTEAP1-hBBζ + NFAT-hIL-12					hSTEAP1-hBBζ + NFAT-CBD-hIL-12
12	100	100	100			100	100	100			100	100	100	100	100	100	100	100	100
16	101.832	103.017	105.747			106.719	102.996	101.053			104.264	101.128	102.479	103.065	101.6	103.745	102.247	104.924	101.992
20	106.96	108.621	106.897			115.02	106.742	105.263			108.14	104.135	109.091	108.812	107.6	107.865	108.614	109.848	106.773
24	110.623	110.776	109.962			117.787	108.614	108.421			110.465	107.143	111.157	112.261	110.4	110.112	108.989	112.879	112.749
26	106.96	108.621	109.579			114.625	107.491	107.368			109.302	106.391	109.917	111.877	110.8	107.491	107.491	110.985	110.359
30											112.403	107.519	111.157	111.494	118.8	108.24	104.494	114.015	112.749
32											114.341	108.271	110.331	114.176	118.4	108.614	104.494	114.773	114.343
35											113.953	107.895	109.917	114.176	118	108.614	102.996	114.394	113.147
38											115.891	111.654	112.81	117.625	122	110.112	103.745	114.773	115.139
44											115.891	116.917	119.008	118.008	122	113.858	108.989	118.182	115.139
48											118.992	119.925	122.727	122.222	128	116.479	116.479	126.515	121.116
50											115.891	116.541	116.529	118.391	125.2	114.981	114.232	122.348	115.139
Figure 8k (Total Flux)	Treatment
Days	UTD					hSTEAP1-hBBζ					hSTEAP1-hBBζ + NFAT-hIL-12					hSTEAP1-hBBζ + NFAT-CBD-hIL-12
-2	11700000	7110000	6320000	10200000	11000000	11000000	6830000	8460000	11800000	6920000	8600000	20500000	11000000	11900000	21800000	8790000	2060000	7540000	11000000	5040000
1	45200000	2900000	18000000	41400000	2770000	33100000	39300000	25600000	34300000	16100000	10300000	39700000	14600000	20600000	37600000	18000000	20200000	12300000	3610000	8050000
4	292000000	115000000	73200000	138000000	71000000	8010000	13600000	5890000	9400000	56700000	3650000	2490000	1560000	1730000	3410000	2080000	2020000	1380000	1620000	3520000
7	984000000	533000000	306000000	1000000000	658000000	16600000	21000000	12700000	39200000	11100000	4320000	4370000	5780000	4010000	3630000	7110000	3720000	4150000	5050000	3900000
12	959000000	4640000000	2940000000	2000000000	8500000000	95200000	76500000	143000000	147000000	245000000	5010000	4110000	27200000	11000000	3630000	11900000	560000	171000	6470000	1530000
15	34200000000	21500000000	17300000000	28900000000	22600000000	224000000	227000000	17600000	405000000	79600000	6100000	1130000	1400000	3670000	1750000	23600000	7590000	10900000	13900000	1470000
18						467000000	421000000	367000000	511000000	1060000000	12300000	11000000	17000000	1030000	11500000	25600000	2680000	15500000	26400000	6090000
Figure 8l (Serum IL-12 pg/mL)
	hSTEAP1-hBBζ + NFAT-hIL-12	hSTEAP1-hBBζ + NFAT-CBD-hIL-12
	696.552	152.778
	334.483	75
	963.793	91.6667
	536.207	83.3333
	520.69	102.778

## Sheet: Extended Fig. 2
Extended Data Fig. 2c
	p35				p40
	EGFP + NFAT-CBD-IL-12-CBD	hSTEAP1-mBBζ + NFAT-CBD-IL-12	hSTEAP1-mBBζ + NFATIL-12-CBD		EGFP + NFAT-CBD-IL-12-CBD	hSTEAP1-mBBζ + NFAT-CBD-IL-12	hSTEAP1-mBBζ + NFATIL-12-CBD
	1.0629	2.59908	2.276		0.99447	2.68887	2.39413
	1.54114	2.48802	2.27758		1.11884	2.71133	2.66383

## Sheet: Extended Fig. 3
Extended data Fig. 3a	Tumor volume (mm3)
Days	UTD							hSTEAP1-mBBζ + NFAT-CBD-IL-12							hSTEAP1-mBBζ + NFAT-IL-12-CBD							hSTEAP1-mBBζ + NFAT-CBD-IL-12-CBD
0	0	0	0	0	0	0			0	0	0	0	0		0	0	0	0	0	0		0	0	0	0	0
4	34.9775	53.4114	50.0814	46.8907	44.5168	47.7615			46.8321	70.1769	62.5347	76.7824	37.0489		65.9243	54.4005	61.599	60.288	35.9216	40.619		36.5998	42.6035	77.4387	33.1584	45.1658
6	81.6997	115.502	110.384	84.8182	91.7916	110.384			100.455	131.315	124.595	110.758	96.2117		122.778	103.62	132.445	113.45	55.3347	105.504		87.1036	93.0696	135.696	85.6519	100.5
8	170.747	178.143	170.345	156.504	171.444	161.846			136.364	162.412	177.237	154.639	105.996		209.543	147.706	156.372	141.442	94.5014	141.677		136.496	158.894	210.851	120.576	142.43
10	332.26	312.655	367.38	332.79	338.221	262.01			215.121	182.748	178.038	153.384	159.499		208.173	166.466	151.073	222.469	99.2397	164.184		159.805	182.068	297.159	138.229	160.764
12	638.55	463.084	506.26	509.283	487.278	476.255			163.202	124.411	157.963	128.07	70.2313		153.734	163.707	112.733	218.676	93.2721	178.478		129.876	146.245	216.032	106.132	119.069
14									106.119	58.3569	109.561	88.1838	79.1699		136.119	116.582	106.597	122.052	68.3138	122.046		103.695	122.868	128.397	70.337	89.9422
16									95.814	53.0158	99.6437	64.4328	64.0152		60.1755	102.134	93.4788	94.8222	64.1926	90.8528		75.0251	101.736	64.2617	60.0996	79.5864
18									87.0408	28.6242	74.0977	60.4952	66.8192		33.7027	90.0081	72.6805	77.1582	49.2195	90.365		87.4176	107.388	59.5721	48.9296	84.4974
20									68.9544	22.5295	55.6785	60.445	53.694		17.1025	78.4356	65.6804	56.7963	41.0225	83.0844		98.8053	117.153	56.9282	50.9245	62.4598
22									71.5125	9.00395	44.4624	39.7472	57.6504		12.5286	82.2931	55.6398	50.2902	30.5491	95.814		143.959	156.477	79.128	69.2239	56.3054
24									94.2502	5.42592	45.6514	32.812	109.209		5.0083	73.4556	53.7537	49.0662	30.3795	160.716		241.579	291.784	135.648	118.654	48.3309
27									78.5314	0	58.4689	31.6512	143.134		0	64.4328	39.7728	29.7719	34.4646	320.464		381.314	544.594	361.244	265.089	30.5459
29									100.781	0	65.6469	18.2382	181.366		0	43.0442	37.2341	14.7371	27.3358	509.511					435.688	20.925
33									191.54	0	179.093	9.42	422.602		0	19.5329	81.64	0.523333	64.9038							0
36									342.059	0	397.607	11.6054			0	4.18667	184.185	0	155.775							0
38									375.976	0		17.27			0	7.12152	264.438	0	192.774							19.0922
41									569.194	0		42.0509			0	14.3184	513.96	0	298.95							48.4659
44										0		96.2693			0	32.1222		0	440.385							95.4188
47										0		201.72			0	107.849		0								256.971
49										0		294.833			0	183.753		0								459.688
51										0		405.751			0	305.822		0
53										0		509.81			0	467.018		0
55										0					0	453.856		0
60										0					0			0
Extended Data Fig. 3b	%Initial Body Weight
Days	UTD						hSTEAP1-mBBζ + NFAT-CBD-IL-12						hSTEAP1-mBBζ + NFAT-IL-12-CBD						hSTEAP1-mBBζ + NFAT-CBD-IL-12-CBD
0	100	100	100	100	100	100	100	100	100	100	100		100	100	100	100	100	100	100	100	100	100	100
4	103.07	100.697	101.626	100	100.379	100.826	102.299	102.101	100.858	100	106.278		100	102.075	100.407	102.449	104	99.5935	100.862	100.455	101.569	103.077	102.586
6	104.825	103.484	103.659	102.165	101.515	102.893	104.215	102.941	103.004	101.361	108.072		100.348	104.979	104.878	106.531	104.889	100.813	104.31	103.636	102.745	103.846	104.31
8	105.263	102.439	104.878	102.597	100.379	102.479	103.831	101.681	102.575	99.6599	109.865		101.394	106.224	104.472	108.98	105.333	103.252	104.31	102.727	101.961	104.231	105.172
10	108.772	103.136	104.065	104.762	101.894	107.438	105.747	102.521	105.15	99.6599	111.659		102.091	106.224	106.098	108.98	108	104.065	103.017	104.091	100.392	106.154	107.759
12	108.772	102.787	106.098	103.896	99.2424	106.612	106.13	102.101	105.579	100.34	113.004		103.136	109.544	106.911	107.347	106.222	106.098	103.879	103.636	101.176	105.385	105.603
14							105.747	100.42	106.009	98.9796	114.798		102.787	111.203	108.943	110.204	106.222	107.317	104.741	104.091	100	106.923	107.328
16							104.981	101.681	105.15	99.6599	116.143		103.136	109.959	106.504	108.571	107.556	102.846	104.31	100.909	99.2157	105.769	108.19
18							105.747	104.202	107.725	99.3197	117.937		102.091	114.523	109.35	109.388	106.667	104.065	106.034	105.909	101.176	107.308	107.328
20							108.812	102.941	106.438	100.68	117.937		99.3031	112.863	109.756	108.163	108	103.252	106.897	104.545	101.569	110	109.914
22							106.513	103.782	106.867	99.6599	121.973		101.045	110.788	109.35	106.939	107.556	104.472	107.328	106.818	101.961	109.231	114.655
24							108.812	103.782	108.584	100	122.87		105.923	111.618	109.756	110.612	108	102.033	109.052	105.455	101.569	110	112.931
27							108.812	105.882	109.871	102.041	122.422		106.969	114.523	109.756	112.653	112.444	104.472	110.776	109.091	104.706	113.077	115.086
Extended Data Fig. 3c	%Initial Body Weight
Days	UTD								hSTEAP1-mBBζ + NFAT-IL-12								hSTEAP1-mBBζ + NFAT-CBD-IL-12
0	100	100	100	100	100				100	100	100	100	100	100	100	100	100	100	100	100	100	100	100
3	100.431	100.813	102.198	100.8	101.186				101.136	100.855	100.93	101.186	102.016	100.816	100.82	100.806	100.847	101.931	101.724	100	102.024	103.478	103.292
6	100.862	102.439	103.297	102.4	103.162				100.758	102.564	102.791	102.372	104.839	99.1837	102.869	102.419	100.424	103.089	103.879	100.823	104.049	104.783	101.646
8	101.293	103.659	102.198	102.8	103.162				99.2424	102.137	105.581	103.557	107.258	103.673	102.459	102.823	101.695	103.861	103.879	101.235	105.668	103.913	102.469
10	100.862	103.659	102.564	102.4	104.348				99.2424	104.274	106.047	103.557	108.065	106.939	102.459	104.032	103.39	103.861	103.017	100.823	105.263	103.478	104.115
12	101.724	102.846	100.366	99.6	104.743				98.1061	101.282	104.186	100	105.645	105.306	101.639	103.226	101.695	101.931	100	99.5885	104.858	102.609	101.646
14									100.379	103.419	105.116	103.557	106.452	106.939	104.098	101.613	103.814	103.861	101.724	100	106.478	102.174	102.469
16									99.6212	103.846	104.651	103.162	108.468	107.347	105.328	102.016	102.542	105.019	102.586	100.823	107.692	102.174	100.823
18									99.2424	103.419	106.512	101.581	107.258	107.347	104.098	101.21	102.542	103.861	100.862	99.5885	107.692	102.174	102.881
20									101.136	108.12	106.512	103.162	112.097	111.429	109.426	103.629	103.814	107.336	105.172	102.469	110.526	105.652	107.407
22									100	106.41	104.651	101.186	110.081	110.612	106.557	103.629	103.39	105.019	102.586	102.881	110.121	104.348	104.938
24									101.894	106.41	107.442	104.348	112.5	113.061	108.607	105.242	106.78	108.88	106.897	105.35	112.955	105.217	106.173
26									104.924	108.12	109.302	103.953	113.306	114.286	108.607	106.452	107.627	110.039	107.328	104.527	112.955	105.217	107.407
28									105.303	106.41	107.442	104.348	110.887	113.469	109.836	106.048	108.051	111.583	105.603	105.35	112.551	105.652	107.819
Extended Data Fig. 3d	Abs (450-620 nm)
	Naïve								hSTEAP1-mBBζ + NFAT-IL-12								hSTEAP1-mBBζ + NFAT-CBD-IL-12
Blocking only	0.0341	0.0291	0.0472						0.3512	0.0543	0.0636	0.1275	0.0388	0.1007	0.0659	0.0428	0.0579	0.0301	0.0424	0.178	0.0424	0.0365
IL-12	0.068	0.0614	0.0705						0.1226	0.1145	0.7026	0.9392	1.1623	0.4589	0.1003	0.1403	1.1548	0.6925	0.264	0.0555	0.3118	0.8408
CBD-IL-12	0.0854	0.0707	0.059						0.1509	0.1263	0.7208	1.0791	1.2716	0.4062	0.1173	0.1031	2.1209	2.0712	1.5538	0.1955	0.8447	1.8981
Extended Data Fig. 3f	Survival
Days	Naive	hSTEAP1-mBBζ + NFAT-CBD-IL-12	hSTEAP1-mBBζ + NFAT-IL-12-CBD
10	1
10	1
12	1
12	1
14	1
30		0
30			0
30			0
Extended Data Fig. 3h	Tumor Volume (mm3)
Days	Naïve					hSTEAP1-mBBζ + NFAT-IL-12					hSTEAP1-mBBζ + NFAT-CBD-IL-12
0	0	0	0	0		0	0	0	0		0	0	0	0	0
4	24.2696	45.0119	19.826	37.6957		18.7746	18.0864	0	10.2584		6.54167	14.3289	13.9144	15.0453	25.3492
9	142.006	247.013	143.76	224.222		13.5648	25.7166	0	12.0702		0	13.7898	12.5731	23.8797	32.4519
12	323.596	602.277	311.171	437.805		21.4917	81.954	10.362	14.1038		0	4.55928	17.27	76.1372	34.069
14						25.1587	108.518	25.4968	18.9907		0	0.523333	17.8038	138.678	80.384
17						31.8632	344.632	69.08	42.277		0	5.46883	61.7403	327.773	177.95
20						25.4513	663.06	115.408	109.197		0	0	167.525	567.44	327.469

## Sheet: Extended Fig. 4
Extended Data Fig. 4a		IL-12 pg/mg tissue weight
		Tumor	Spleen	Lung	Heart	Liver	Kidney
		0	0	0.975234	0.322801	1.93148	1.38726
		0.0872404	0.143908	0.842764	0.382677	1.89114	1.14716
		0	0.119207	0.75032	0.235025	2.04428	1.04658
		0	0	1.34457	0.525916	2.36892	1.24736
		0	0.129303	1.1493	0.170573	1.8358	1.27432
Extended Data Fig. 4b		IL-12 pg/mg tissue weight
		hSTEAP1-mBBζ	hSTEAP1-mBBζ + NFAT-CBD-IL-12
		0	1.40048
		0.16232	1.52436
		0	1.31239
		0.0815823	1.1799
		0	1.58607
		0	1.7833

[truncated: 7 more sheets: Extended Fig. 6, Extended Fig. 7, Extended Fig. 8, Extended Fig. 9, Extended Fig. 10, Supplementary Fig. 3, Supplementary Fig. 4]
